# Supplementary material for: Vinyl-Functionalized Janus Ring Siloxane: Potential Precursors to Hybrid Functional Materials
Source: Materials (Basel). 2021 Apr 16;14(8):2014. doi: 10.3390/ma14082014 (PMC8073502; doi:10.3390/ma14082014)
Supplement: Supplementary file 1 [file materials-14-02014-s001.zip]

Archive with 1 entries (1 files):
- materials-1145404-supplementary.pdf
